# Supplementary material for: Molecular Study on Twin Cohort with Discordant Birth Weight
Source: Antioxidants (Basel). 2023 Jun 30;12(7):1370. doi: 10.3390/antiox12071370 (PMC10376082; doi:10.3390/antiox12071370)
Supplement: Supplementary file 1 [file antioxidants-12-01370-s001.zip]

Archive with 1 entries (1 files):
- antioxidants-2439315-supplementary.pdf
